# Supplementary material for: Patient Satisfaction with CAD/CAM 3D-Printed Complete Dentures: A Systematic Analysis of the Clinical Studies
Source: Healthcare (Basel). 2025 Feb 11;13(4):388. doi: 10.3390/healthcare13040388 (PMC11855026; doi:10.3390/healthcare13040388)
Supplement: Supplementary file 1 [file healthcare-13-00388-s001.zip]

Archive with 1 entries (1 files):
- healthcare-3431605-supplementary.pdf
